# Supplementary material for: Molecular evolution of psbA gene in ferns: unraveling selective pressure and co-evolutionary pattern
Source: BMC Evol Biol. 2012 Aug 16;12:145. doi: 10.1186/1471-2148-12-145 (PMC3499216; doi:10.1186/1471-2148-12-145)
Supplement: Additional file 2 — Currently determined 20 sequences.The sequences started at the ATG codon of psbA, ended before the ATG codon of trnH. They included the stop codon of psbA and the intergenic region between psbA and trnH. They were applied to reconstruct the phylogenetic trees. [file 1471-2148-12-145-S2.fasta]

>Platycerium_bifurcatum
ATGACCGCAACTTTAGAACGACGCGAAAGCGCAAGCCTATGGGGTCGCTTCTGCGACTGGATCACCAGCACCGAAAATCGTCTTTATATCGGATGGTTCGGTGTCCTAATGATTCCCACCTTGCTAACCGCAACCTCTGTATTCATCATTGCTTTTGTCGCAGCTCCTCCTGTAGATATTGACGGTATTCGTGAACCCGTTTCTGGTTCTTTGTTATACGGTAACAACATTATCTCTGGTGCTATCATCCCTACTTCTGCAGCTATTGGGTTACATTTCTACCCAATTTGGGAAGCAGCTTCCGTCGATGAATGGCTTTACAATGGTGGTCCTTACGAACTTATCGTTCTTCACTTCCTACTTGGTGTAGCTTGCTACATGGGTCGCGAATGGGAACTGAGCTTCCGTCTAGGTATGCGTCCTTGGATCGCTGTTGCGTACTCGGCTCCTGTCGCAGCTGCTGCCGCCGTCTTCTTGATCTACCCAATTGGTCAAGGAAGTTTCTCTGACGGTATGCCTCTAGGCATTTCTGGTACTTTCAACTTCATGATCGTCTTCCAGGCTGAGCACAATATTCTTATGCATCCCTTCCACATGTTGGGTGTAGCTGGCGTATTCGGCGGCTCTCTATTCAGTGCTATGCATGGTTCTTTGGTAACTTCTAGTTTGATCAGAGAAACAACTGAGAATGAGTCTGCTAATGCAGGTTACAAGTTCGGTCAAGAGGAAGAAACCTACAACATCGTAGCTGCTCACGGCTATTTTGGTCGTTTGATCTTCCAATATGCTAGCTTCAACAATTCTCGTTCTCTGCACTTCTTTTTAGCTGCTTGGCCTGTAGTAGGTATTTGGTTCACCGCTTTAGGCATTAGCACTATGGCATTCAACTTGAATGGTTTTAACTTCAACCAATCCGTGGTTGACAGCCAAGGTCGTGTCATAAACACCTGGGCTGATATCATAAACCGTGCTAACCTAGGTATGGAAGTCATGCATGAGCGTAACGCTCATAATTTCCCCCTAGACTTGGCTTCTGTTGAAGCTCCTTCTATAAACGGATAACACCTGTATGGTTATCCAGCACAACTGGATGCCAAATCTCCTCAGAGGGGGGGGTTTGGTGTCCAATGACATGAAGATTCGTGCGGTATAAAGAGTGGAAAAAGTGGTAATAGCTTTTCACAATTTCATGATTATCAGTTTCCAACCTTGAATTATGAAAACTATTTGCAATATCCTTCCGCGATTTAATACATTACGAAGTTTCCTATTCTAATTTGCGGAATGTTTGTAAACTCCTACCCCAATCTTTTGAAGAACGGAAAGGAAGGAGTGCATTCCTCATTTCAAAGATTTTTCTCTATCGTCTTGTCATATAGATACAGTTCATATGGATGTGTATCAACCGAAGGACCTATCTAGCTTGCTTAACGGATAGATCTCGTTCACGTCCGGGGGAGCCAAAGAAATCAACAGAGGGGGCGGACGTAGCCAAGTGGATCAAGGCAATGGATTGTGAATCCACCATGCGCG
>Microsorum_fortunei
ATGACCGCAACTTTAGAACGACGCGAAAGCGCAAGCCTATGGGGTCGCTTCTGCGACTGGATCACCAGCACCGAAAACCGTCTTTATATCGGATGGTTCGGTGTCTTAATGATTCCCACCCTGCTAACCGCAACCTCTGTATTCATCATTGCTTTCGTCGCAGCTCCTCCTGTAGATATTGACGGTATTCGCGAACCCGTTTCTGGTTCTTTGTTATACGGTAACAACATTATCTCTGGTGCTATAATCCCTACTTCTGCAGCTATTGGGTTACATTTCTACCCAATCTGGGAAGCAGCTTCCGTCGATGAATGGCTTTACAACGGTGGTCCTTACGAACTTATCGTTCTTCACTTCCTACTTGGTGTAGCTTGCTACATGGGTCGCGAATGGGAACTTAGCTTCCGTCTAGGTATGCGTCCTTGGATCGCTGTTGCGTACTCGGCTCCTGTCGCAGCTGCTGCCGCCGTCTTCTTGATCTACCCAATTGGTCAAGGAAGTTTCTCTGACGGTATGCCTCTAGGCATTTCTGGTACTTTCAACTTCATGATCGTCTTCCAGGCTGAGCACAATATTCTTATGCATCCCTTCCACATGTTGGGTGTAGCTGGCGTATTCGGCGGCTCTCTATTCAGTGCTATGCATGGTTCTTTGGTAACTTCTAGTTTGATCAGAGAGACAACTGAGAATGAGTCTGCTAATGCAGGTTACAAGTTCGGTCAAGAGGAAGAAACCTACAACATCGTAGCTGCTCACGGCTATTTTGGTCGTTTGATCTTCCAATATGCTAGCTTCAACAATTCTCGTTCTCTGCACTTCTTTTTAGCTGCTTGGCCTGTAGTAGGTATTTGGTTCACCGCTTTAGGCATTAGCACTATGGCATTCAACTTGAATGGTTTTAACTTCAACCAATCCGTGGTTGACAGCCAAGGTCGTGTCATAAACACCTGGGCTGACATCATAAACCGTGCTAACCTAGGTATGGAAGTTATGCATGAACGTAATGCTCATAATTTCCCCCTAGACTTGGCTTCTGTTGAAGCTCCTTCTATAAACGGATAACACCCGTATGGTTATCCAGCACAACTGGATGCCAAATCTCTTCCTTCAGAGGGGGAGGTTTGGTGTCCAATGATATGGAGATTCGTGCGGTATAAGGGGTGGAAGAAGTGGTAGCAGCTTCTCCCAATTTCATGATTAATTATCAGTTTCCAACCTTGAATTCTGAAAACTATTTGCAATATCCTTCCGTGATTTACTAGATTACGAAGTTTCCCATTTTAATTTGCGGAATGTTTGTAAACTTCCACCCCAATCTTTCGAAGGACGGAAAGGAAAGAGTGCATTCCTCATTTCAAAGATTTTCTATCGTCTTGTCACATAAATACAGTTAATATGGATGTGTATCAACCGAAGGACCTATCTAGCTTGCTTAACGGATAGATCTCGTTCACGTCCGGGGGGAGTCAAATAAATCAGCAGAGGGGGCGGACGTAGCCAAGTGGATCAAGGCAATGGATTGTGAATCCACCATGCGCG
>Asplenium_australasicum
ATGACCGCAGCTTTAGAACGACGCGAAAGCGCAAGCTTATGGGGTCGCTTCTGCGACTGGATCACCAGCACCGAAAACCGTCTTTACATCGGATGGTTCGGTGTCTTGATGATCCCTACCTTGCTAACCGCAACCTCTGTATTCATCATTGCTTTTGTCGCAGCTCCTCCTGTAGATATTGATGGTATTCGCGAACCCGTTTCTGGTTCTTTGTTATACGGTAACAACATTATCTCTGGTGCTATCATCCCTACTTCTGCAGCTATTGGGTTACATTTCTACCCAATCTGGGAAGCAGCTTCTGTCGATGAATGGCTTTACAATGGTGGCCCTTACGAACTTATCGTTCTTCACTTCCTACTTGGTGTAGCTTGCTACATGGGTCGCGAATGGGAACTAAGCTTCCGTTTAGGTATGCGTCCTTGGATTGCTGTTGCATACTCAGCTCCTGTCGCAGCTGCTGCCGCCGTTTTCTTGATCTACCCAATTGGTCAAGGAAGTTTCTCTGACGGTATGCCTCTAGGCATTTCTGGTACTTTCAACTTCATGATCGTCTTCCAGGCTGAGCACAATATCCTTATGCATCCCTTCCACATGTTGGGTGTAGCTGGCGTATTCGGCGGCTCTCTATTCAGTGCTATGCATGGTTCTTTGGTAACTTCTAGTTTGATCAGAGAAACAACCGAGAATGAGTCTGCTAATGCAGGTTATAAGTTCGGTCAAGAAGAAGAAACCTACAATATCGTAGCTGCTCATGGCTACTTTGGTCGTCTGATCTTCCAATATGCTAGCTTCAACAATTCTCGTTCTCTACACTTCTTTTTAGCTGCTTGGCCCGTAGTAGGTATCTGGTTCACCGCTTTAGGAATTAGCACCATGGCTTTCAACTTGAATGGTTTCAATTTCAACCAATCCGTGGTTGACAGCCAAGGTCGCGTTATAAACACCTGGGCTGATATCATAAACCGTGCTAACCTAGGTATGGAAGTTATGCATGAACGTAATGCTCATAACTTCCCTCTAGACTTGGCTTCCGTTGAAGCTCCTTCTATAAACGGGTAATATCCGTCTGGTTATGCAGCACAAGTGGATACCAGGTCTCTCACCTTCAGAGGGGGAGATTTGGTGTCCAATGAAGTAAAGGTTTGTGCGATAGAACGTATGGAAAAGAGGATAACAGCTTGTCACAATTTTATGACTCTAAGTATCTAACCTTGAATTTCGAAAAGCATTTGGAATATCCCTCTGGGATTTACTAGATTACTTCGTAATCTACTCCGATTTGCGGAATGATCGCAATCCATCACCCCATTTGTATAAAAGGATTGAGAGTGTATTCCTCATTTCAAATATTCCCTATTGTCTTGTTATATACATACAGTTAATATGTATGTCTATCAATCGAAGAACCTATCTAGCTTTCTTAACAGATAGATTTCGTTCCCGTCCGGCAGGGGGGGGGGCCAGCTAAATCAACAGAGGGGGCGGACGTAGCCAAGTGGATCAAGGCAATGGATTGTGAATCCACCATGCGCG
>Davallia_mariesii
ATGACCGCAACTTTAGAACGACGCGAAAGCGCAAGCTTATGGGGTCGCTTCTGCGACTGGATCACCAGCACCGAAAACCGTCTTTACATCGGATGGTTTGGTGTCTTAATGATTCCCACCTTACTAACCGCAACCTCTGTATTCATCATTGCCTTCGTCGCAGCTCCTCCCGTAGATATTGATGGTATTCGCGAACCCGTTTCTGGTTCTTTGCTATACGGTAACAACATTATCTCCGGTGCTATCATCCCTACTTCTGCAGCTATTGGGTTACATTTCTACCCAATCTGGGAAGCAGCTTCCGTCGATGAATGGCTTTACAATGGTGGTCCTTACGAACTTATCGTCCTTCACTTCCTACTTGGTGTAGCTTGCTACATGGGTCGCGAATGGGAACTGAGCTTCCGTTTAGGTATGCGTCCTTGGATCGCTGTTGCGTACTCGGCTCCTGTCGCAGCTGCTGCCGCCGTCTTCTTGATCTACCCAATTGGTCAAGGAAGTTTCTCTGACGGTATGCCTCTAGGCATTTCTGGTACTTTCAACTTCATGATCGTCTTCCAGGCTGAGCACAATATCCTTATGCATCCCTTCCACATGTTGGGTGTAGCTGGCGTATTCGGCGGCTCTCTATTCAGTGCTATGCATGGTTCTTTGGTAACTTCTAGTTTGATCAGAGAAACAACTGAGAATGAGTCTGCTAATGCAGGTTATAAGTTCGGTCAAGAAGAAGAAACCTACAACATCGTAGCTGCTCACGGCTATTTCGGTCGTTTGATCTTCCAATATGCTAGCTTCAACAATTCTCGTTCTCTACACTTCTTTTTAGCTGCTTGGCCCGTAGTAGGTATCTGGTTCACCGCTTTAGGCATTAGCACTATGGCATTCAACTTGAATGGTTTCAACTTCAACCAATCCGTGGTTGACAGCCAAGGTCGTGTTATAAACACCTGGGCTGACATCATAAACCGTGCTAACCTAGGTATGGAAGTTATGCATGAACGTAATGCTCACAACTTCCCCCTAGACCTGGCTTCTGTTGAAGCTCCTTCTACAAACGGATAATATCCTTCTGGTTATGTGGCACAACTGGATACCAAATCTCTTAACTCCGGAAGGAGGTTTGGTGTCCAACGAGATGAAGGTTCGTGCGGTAGAACGGATAGAGAGGATGATAACAGCTTGTCACAATTTCACGATTATCAGTTCCCAACCTTGAATTCTGAAAACTATTTGGAATATCCTTCTGCAATTTGATGGATTACGAAGTTTCCTACTCCGATTTGCAGAATGCTTGTAATCTCCCACCTAAATCTTTTAGATAAAAGAAATTGAGAGTGCATTCCTGATTTCAAAGATTTTCTTTTTCTATTGTCTCATTATATACATAAAGTCAACATGTATGTGTATCAACCGAAGAACCTATCTAGCTTGCTTAACGGATAGATCTCGTTCACGTCCGGGGGGGGGGGCCAACTAAATCGACAGAGGGGGCGGACGTAGCCAAGTGGATCAAGGCAATGGATTGTGAATCCACCATGCGCG
>Nephrolepis_exaltata
ATGACCGCAACTTTAGAACGACGCGAAAGCGCAAGCTTATGGGGTCGCTTCTGCGACTGGATCACCAGCACCGAAAATCGTCTTTACATCGGATGGTTCGGTGTCTTAATGATTCCCACCTTGCTAACCGCAACCTCTGTATTCATCATTGCTTTCGTCGCAGCTCCTCCTGTAGATATTGATGGTATTCGCGAACCCGTTTCTGGTTCTTTATTATACGGTAACAACATTATCTCTGGTGCTATCATCCCTACTTCTGCAGCTATTGGGTTACATTTTTACCCAATCTGGGAAGCAGCTTCCGTCGATGAATGGCTTTACAATGGTGGTCCTTACGAACTTATTGTTCTTCACTTCCTACTTGGTGTAGCTTGCTACATGGGTCGCGAATGGGAACTAAGCTTCCGTCTAGGTATGCGTCCTTGGATCGCTGTTGCGTACTCGGCTCCTGTCGCAGCTGCTGCCGCCGTCTTCTTGATCTACCCAATTGGTCAAGGAAGTTTCTCTGACGGTATGCCTCTAGGCATTTCTGGTACTTTCAACTTCATGATCGTATTCCAGGCTGAGCACAATATCCTTATGCATCCCTTCCACATGTTGGGTGTAGCTGGCGTATTCGGCGGCTCTCTATTCAGTGCTATGCATGGTTCTTTGGTAACTTCTAGTTTGATCAGAGAAACAACTGAGAATGAGTCTGCTAATGCAGGTTACAAGTTCGGTCAAGAAGAAGAAACCTACAACATCGTAGCCGCTCACGGCTATTTTGGTCGTTTGATCTTCCAATATGCTAGCTTCAACAATTCTCGTTCTCTGCACTTCTTTTTAGCTGCTTGGCCCGTAGTAGGTATTTGGTTCACCGCTTTAGGCATTAGCACTATGGCATTCAACTTGAATGGTTTTAACTTCAACCAATCTGTGGTTGACAGCCAAGGTCGTGTTATAAACACCTGGGCTGATATCATAAACCGTGCTAACTTAGGTATGGAAGTTATGCATGAACGTAATGCTCATAACTTCCCCCTAGATTTGGCTTCTGTTGAAGCTCCTTCTATAAACGGGTAACACCCATCTGGTTATGCAGCACAACTGGATACCAAATCTCTTAACTTCGAGGAGGTTTGGTGTCCAATGAGATGAAGGTTCGTGCGGCAGAACGAATGAAAAAAAAAAGAATAAAAGCTTGTCACAATCTCATGATTATCAGTTTTCAACCTTGAATTCTAAAAACTATTTGGGATATCCTTCTGCGATTTAATAGATTACGAAGTTTCCTAGTCCGATTTACAGAATGTTTGTAACCCCCCCACCCCAATCTTTTGGATAAAATAAAAAGAAGGAGTGCATTTCTCCCTCATTTCAAAGATTTTCTATTGTCTTGTTCTATAAATACAGTTAATATGTATGTGTATCAGCCGAAGGACCTATCTAGCTTGCTTAACGGATAAATCTCGTTCGGGGGAGCCAAATAAAAGAACAGAGGGGGCGGACGTAGCCAAGTGGATCAAGGCAATGGATTGTGAATCCACCATGCGCG
>Cyathea_lepifera
ATGACCGCAACTTTAGAACGACGCGAAAGCGCAAGCTTATGGGGTCGCTTCTGCGACTGGATCACCAGCACCGAAAACCGTCTTTACATCGGATGGTTTGGTGTCTTAATGATTCCCACCTTACTAACCGCAACCTCTGTATTCATCATTGCCTTCGTCGCAGCTCCTCCCGTAGATATTGATGGTATTCGCGAACCCGTTTCTGGTTCTTTGCTATACGGTAACAACATTATCTCCGGTGCTATCATCCCTACTTCTGCAGCTATTGGGTTACATTTCTACCCAATCTGGGAAGCAGCTTCCGTCGATGAATGGCTTTACAATGGTGGTCCTTACGAACTTATCGTCCTTCACTTCCTACTTGGTGTAGCTTGCTACATGGGTCGCGAATGGGAACTGAGCTTCCGTTTAGGTATGCGTCCTTGGATCGCTGTTGCGTACTCGGCTCCTGTCGCAGCTGCTGCCGCCGTCTTCTTGATCTACCCAATTGGTCAAGGAAGTTTCTCTGACGGTATGCCTCTAGGCATTTCTGGTACTTTCAACTTCATGATCGTCTTCCAGGCTGAGCACAATATCCTTATGCATCCCTTCCACATGTTGGGTGTAGCTGGCGTATTCGGCGGCTCTCTATTCAGTGCTATGCATGGTTCTTTGGTAACTTCTAGTTTGATCAGAGAAACAACTGAGAATGAGTCTGCTAATGCAGGTTATAAGTTCGGTCAAGAAGAAGAAACCTACAACATCGTAGCTGCTCACGGCTATTTCGGTCGTTTGATCTTCCAATATGCTAGCTTCAACAATTCTCGTTCTCTACACTTCTTTTTAGCTGCTTGGCCCGTAGTAGGTATCTGGTTCACCGCTTTAGGCATTAGCACTATGGCATTCAACTTGAATGGTTTCAACTTCAACCAATCCGTGGTTGACAGCCAAGGTCGTGTTATAAACACCTGGGCTGACATCATAAACCGTGCTAACCTAGGTATGGAAGTCATGCATGAACGTAACGCTCACAACTTCCCCCTAGACCTGGCTTCTGTTGAAGCTCCATCTACAAACGGATAATATCCTTCTGGTTATGTGGCACAACTGGATACCAAACCTCTTAACTCCGGAAGGAGGTTTGGTGTCCAACGAGATGAAGGTTCGTGCGGTAGAACGGATAGAGAGGATGATAACAGCTTGTCACAATTTCACAATTATCAGTTCCCAACCTTGAATTCTGAAAACTATTTGGAATATCCTTCTGCAATTTGATGGATTACGAAGTTTCCTACTCCGATTTGCAGAATGCTTGTAATCTCCCACCTAAATCTTTTAGATAAAAGAAATTGAGAGTGCATTCCTGATTTCAAAGATTTTCTTTTTCTATTGTCTCGTTATATACATAAAGTCAACATGTATGTGTATCAACCGAAGAACCTATCTAGCTTGCTTAACGGATAGATCTCGTTCACGTCCGGGGGGGGGGCCAACTAAATCGACAGAGGGGGCGGACGTAGCCAAGTGGATCAAGGCAGT
>Cibotium_barometz
ATGACCGCAACTTTAGAACGACGCGAAAGCGCAAGCCTATGGGGTCGCTTCTGCGACTGGATCACCAGCACCGAAAACCGTCTTTACATCGGATGGTTCGGTGTCCTAATGATTCCCACCTTGCTAACCGCAACCTCTGTATTCATCATTGCTTTCGTCGCAGCTCCTCCTGTAGATATTGACGGTATTCGCGAACCCGTTTCTGGTTCTTTGTTATACGGTAACAACATTATCTCTGGTGCTATCATCCCTACTTCTGCAGCTATTGGGTTACATTTCTACCCAATCTGGGAAGCAGCTTCCGTCGATGAATGGCTTTACAATGGTGGTCCCTACGAACTTATCGTTCTTCACTTCCTACTTGGTGTAGCTTGCTACATGGGTCGCGAATGGGAACTAAGCTTCCGTCTAGGTATGCGTCCTTGGATCGCTGTTGCGTACTCGGCTCCTGTCGCAGCTGCTGCCGCCGTCTTCTTGATCTACCCAATTGGTCAAGGAAGTTTCTCTGACGGTATGCCTCTAGGCATTTCTGGTACTTTCAACTTCATGATCGTATTCCAGGCTGAGCACAATATCCTTATGCATCCCTTCCACATGTTGGGTGTAGCTGGCGTATTCGGCGGCTCTCTATTCAGTGCTATGCATGGTTCTTTGGTAACTTCTAGTTTGATCAGAGAAACAACTGAGAATGAGTCTGCTAATGCAGGTTACAAATTCGGTCAAGAAGAAGAAACCTACAACATCGTAGCTGCTCACGGCTATTTTGGTCGTTTGATCTTCCAATATGCTAGCTTCAACAATTCTCGTTCTCTGCACTTCTTTTTAGCTGCTTGGCCCGTAGTAGGTATTTGGTTCACCGCTTTAGGCATTAGCACTATGGCATTCAACTTGAATGGTTTTAACTTCAACCAATCCGTGGTTGACAGCCAAGGTCGTGTCATAAACACCTGGGCTGACATCATAAACCGTGCTAACCTAGGTATGGAAGTTATGCATGAACGTAATGCTCATAACTTCCCCCTAGACTTGGCTTCTGTTGAAGCTCCTTCTATAAACGGATAACATCCGTCTGGTTATGCAGCACAACTGGATACCAAATCTCTCAACTTCAGAGGGGGAGATTTGGTGTCCAATGAGATAAAGGTTCGTGCGGTAGAACGAATGGAAAGAATGATAACGGCTTATCCCAATTTCATGAGTATAAGTTTCCAACCTTGAATTCTGAGAACTATTTGAAATATCTTTCTGCAATTTAATAGATTACAAAGTTTCCTATTCCGATTTGTAGAATGCTTGTAATCTCTCACCCCAATCTTTTGGATAAAAGGAGGGGTGTATTCCTCATTTCAAAGATTTTCTATTGTCTTGCTATGTACATGCAGCTGATATGTATGTGTATCAACCGAAAGATCTAGCTAGCTTGCCTAACGGATAGATCTCGTTCACGTCCGGGGGGAAGCCAACTAAATCAACAGAGGGGGCGGACGTAGCCAAGTGGATCAAGGCAATGGATTGTGAATCCACCATGCGCG
>Plagiogyria_japonica
ATGACCGCAACTTTAGAACGACGCGAAAGCGCAAGCTTATGGGGTCGCTTCTGCGACTGGATCACCAGCACCGAAAACCGTCTTTACATCGGATGGTTTGGTGTCTTAATGATTCCCACCTTACTAACCGCAACCTCTGTATTCATCATTGCCTTCGTCGCAGCTCCTCCCGTAGATATTGATGGTATTCGCGAACCCGTTTCTGGTTCTTTGCTATACGGTAACAACATTATCTCCGGTGCTATCATCCCTACTTCTGCAGCTATTGGGTTACATTTCTACCCAATCTGGGAAGCAGCTTCCGTCGATGAATGGCTTTACAATGGTGGTCCTTACGAACTTATCGTCCTTCACTTCCTACTTGGTGTAGCTTGCTACATGGGTCGCGAATGGGAACTGAGCTTCCGTTTAGGTATGCGTCCTTGGATCGCTGTTGCGTACTCGGCTCCTGTCGCAGCTGCTGCCGCCGTCTTCTTGATCTACCCAATTGGTCAAGGAAGTTTCTCTGACGGTATGCCTCTAGGCATTTCTGGTACTTTCAACTTCATGATCGTCTTCCAGGCTGAGCACAATATCCTTATGCATCCCTTCCACATGTTGGGTGTAGCTGGCGTATTCGGCGGCTCTCTATTCAGTGCCATGCATGGTTCTTTGGTAACTTCTAGTTTGATCAGAGAAACAACTGAGAATGAGTCTGCTAATGCAGGTTATAAGTTCGGTCAAGAAGAAGAAACCTACAACATCGTAGCTGCTCACGGCTATTTCGGCCGTTTGATCTTCCAATATGCTAGCTTCAACAATTCTCGTTCTCTACACTTCTTCTTAGCTGCTTGGCCCGTAGTAGGTATCTGGTTCACCGCTTTAGGCATCAGCACCATGGCATTCAACTTGAATGGTTTCAACTTCAACCAATCCGTGGTTGACAGCCAAGGTCGTGTTATAAACACCTGGGCCGACATCATAAACCGTGCTAACCTAGGTATGGAAGTTATGCATGAACGTAATGCTCATAACTTCCCTCTAGACTTAGCTTCTGTCGAAGCTCCTTCTATAAACGGATAATATCTGTCTGGTTATGCAGTATAACTGGATACCAAACCTTCTAAAACTAAAAGGTTTGGTATCCAATGAAGGTTCGTTCGATAGAACGAATAGAAAGAATGGTAATGGTTTGTCATAGTCTTACAATCATCAGTTCCCAATCTTGAATTCTGAAGAATATTTAGAATACTCTTCTGCAACTCTAGGGATTAAGAATAGTTCTATTCCGACTCACAGAATGCTTGTAACCCCCCAATCATTTGAATAGATTGCGAGTACATTCTTCATTTCACAGATTTCCTACTGTCTCGTTATATATGTATGTGTATCAATCGAAGGACCTTAATAGATAGATCCTGTTCCCTTTCACGTTCAGGGAGCCGAGTGGCAGAGGGGGCGGACGTAGCCAAGTGGATCAAGGCAATGGATTGTGAATCCACCATGCGCG
>Plagiogyria_distinctissima
ATGACCGCAACTTTAGAACGACGCGAAAGCGCAAGCTTATGGGGTCGCTTCTGCGACTGGATCACCAGCACCGAAAACCGTCTTTACATCGGATGGTTCGGTGTTTTAATGATTCCCACCTTACTAACCGCAACCTCTGTATTCATCATTGCTTTCGTCGCAGCTCCTCCTGTAGATATTGATGGTATTCGCGAACCCGTTTCTGGTTCTTTGTTATACGGTAACAACATTATCTCTGGTGCTATCATCCCTACTTCTGCAGCTATTGGGTTACATTTCTACCCGATCTGGGAAGCAGCTTCCGTTGATGAATGGCTTTACAATGGTGGTCCTTACGAACTTATCGTTCTTCACTTCCTACTTGGTGTAGCTTGCTACATGGGTCGCGAATGGGAACTAAGCTTCCGTTTAGGTATGCGTCCTTGGATCGCTGTTGCGTACTCGGCTCCTGTCGCAGCTGCTGCCGCGGTCTTCCTGATCTACCCAATTGGTCAAGGAAGTTTCTCGGACGGTATGCCTCTAGGCATTTCTGGTACTTTCAACTTCATGATCGTATTCCAGGCTGAGCACAATATCCTTATGCATCCCTTCCACATGTTGGGTGTAGCTGGCGTATTCGGCGGCTCTCTATTCAGTGCTATGCATGGTTCTTTGGTAACTTCTAGTTTGATCAGAGAAACAACTGAGAATGAGTCTGCTAATGCAGGTTATAAGTTCGGTCAAGAAGAAGAAACCTACAACATCGTAGCTGCTCACGGCTACTTCGGTCGTTTGATCTTCCAATATGCTAGCTTCAACAATTCTCGTTCTCTACACTTCTTTTTAGCTGCTTGGCCCGTAGTAGGTATCTGGTTCACCGCTTTAGGCATTAGCACTATGGCATTCAACTTGAATGGTTTTAACTTCAACCAATCCGTGGTTGACAGCCAAGGTCGTGTCATAAATACCTGGGCTGATATCATAAACCGTGCTAACCTAGGTATGGAAGTTATGCATGAACGTAATGCTCATAACTTCCCTCTAGACTTGGCTTCTGTTGAAGCTCCTTCTATAAACGGATAATATCCGTCTGGTTATGTAGCACAACTGGATACCAAATCTCTTAACTCCAGAGGAGGAGGTTTGGTGTCCAATGAGGTGAAGGTTCGTGCGGTAGAACGAATGGAAAGGACGATAACAGCTTGTCACAATTTCACGATTATCAGTTTCCAACCTTGAATTCTGAAAACTATTTGGAATATCCTTCCGCGATTTAATAGATTACGAAGTTTCCTACTCCGATTTGCGGAATGCTTGCAATCCCCCAACCCAATTTTCTTTTCTCGGATAAAAAAAATTGAGATTGCGTTCCTTATTTCAAAGATTTTCTATTGTCTTGTTATATACGTAAAGTTAATATGTATGTGTATCAACCGAAGAACCTATCTAGCTTGCTTAACGGATAGATCTCGTTCACGTCCGGGGGGGGGCCAACTAAATCAGCAGAGGGGGCGGACGTAGCCAAGTGGATCAAGGCAATGGATTGTGAATCCACCATGCGCG
>Salvinia_molesta
ATGACCGCAATTTTAGAAAGACGCGAAAGCGCAAGCTTATGGGGTCGTTTCTGCGATTGGATTACCAGCACTGAAAACCGTCTTTACATAGGATGGTTTGGTGTCTTGATGATCCCTACCCTACTAACCGCAACCTCTGTATTCATCATTGCCTTCATCGCAGCCCCTCCAGTAGATATTGATGGTATTCGCGAACCCGTCTCTGGTTCCTTACTATACGGAAACAATATCATTTCTGGTGCTATCATCCCTACTTCTGCAGCTATCGGGTTACACTTCTACCCAATCTGGGAAGCAGCTTCTGTTGATGAATGGCTATACAATGGTGGTCCCTACGAACTGATCGTTCTTCACTTCCTACTTGGTGTAGCTTGCTACATGGGTCGTGAGTGGGAACTAAGCTTCCGTTTGGGTATGCGTCCTTGGATTGCTGTTGCGTACTCAGCTCCCGTCGCAGCTGCTACCGCCGTTTTCTTGATCTACCCAATCGGTCAAGGAAGTTTCTCTGACGGTATGCCTCTAGGCATTTCTGGTACTTTCAACTTCATGATCGTTTTCCAGGCTGAGCACAACATCCTTATGCATCCTTTCCACATGTTGGGTGTAGCTGGCGTATTCGGCGGCTCTCTATTCAGTGCTATGCATGGTTCTTTGGTAACTTCTAGTTTGATCAGAGAAACTACCGAGAATGAGTCTGCTAATGCAGGTTACAAGTTCGGTCAAGAGGAAGAAACCTACAACATCGTAGCTGCTCACGGTTATTTTGGCCGTTTGATCTTCCAATATGCTAGCTTCAACAACTCTCGTTCTCTACACTTCTTCTTAGCTGCTTGGCCTGTAGTAGGCATCTGGTTCACCGCTCTGGGTATCAGCACCATGGCATTCAACTTGAATGGTTTTAACTTCAACCAATCTGTGGTTGACAGCCAAGGTCGTGTCATTAACACCTGGGCTGACATCATAAACCGTGCTAACCTAGGTATGGAAGTTATGCATGAACGTAATGCTCACAACTTCCCTCTAGACTTAGCTTCTGTTGAAGCTCCTTCTATAAACGGATAATACCCGTTTAGCTATGCAGTGTAACTGGATACCAAACCTTTCCGTTAAGGTTTGGTGTCCAACGAAGGTTCGTCCGATGGAACAAATAGAAAGAAAGATAATGGTTTGTCACGATCCTACAACCGTCGGTTCTTGGATTCTGAAGAATATTTAGAATACTCCATAGGTATGAAAAACCTTCTTATTACAATTCACGGAATGCTTGTAATCTACCAATCGTTTGAATAGATTGGATTGAGAATACATCCCTCATTCCATGGATTTCCCGTTCGTTGTCTCATTATATACACAACAAATATGTATATGTATCAATTGAAGGACCTTAGACCTTAATAGCTATTAATGGCTTGATGGGTAGATCCTGTTCCCTTCCCCGCTCGGAGGGCCGAGTAGCAGAGGGGGCGGACGTAGCCAAGTGGATCAAGGCAATGGATTGTGAATCCACCATGCGCG
>Lygodium_microphyllum
ATGACCGCAATTTTAGAAAGACGCGAAAGCGCAAGCTTATGGGGTCGTTTCTGTGATTGGATTACCAGCACTGAAAACCGTCTTTACATAGGATGGTTTGGTGTCTTAATGATCCCTACCCTATTAACCGCAACCTCTGTATTTATCATTGCCTTCATCGCAGCTCCTCCAGTAGATATTGATGGTATTCGTGAACCTGTTTCCGGATCTTTGCTTTACGGAAACAACATTATCTCCGGTGCTATCATCCCTACTTCTGCAGCTATAGGTTTACACTTCTACCCCATTTGGGAAGCAGCTTCCGTTGATGAATGGCTATACAATGGTGGTCCTTACGAACTAATTGTTCTTCACTTCCTACTTGGTGTAGCTTGCTACATGGGTCGTGAGTGGGAACTAAGCTTCCGTTTAGGTATGCGTCCTTGGATTGCTGTCGCATACTCAGCTCCCGTCGCAGCTGCTGCCGCCGTATTCTTGATCTATCCAATCGGTCAAGGAAGCTTCTCAGACGGTATGCCTCTAGGCATTTCTGGTACTTTCAATTTTATGATTGTTTTCCAAGCTGAGCACAACATTCTTATGCATCCTTTCCACATGTTGGGTGTAGCTGGCGTATTCGGCGGCTCTCTATTTAGTGCGATGCATGGTTCTTTGGTAACTTCTAGTTTGATCAGAGAAACAACTGAGAATGAGTCTGCTAATGCAGGTTACAAGTTTGGTCAAGAGGAAGAAACCTACAACATTGTAGCCGCTCACGGTTACTTCGGCCGTTTGATCTTCCAATACGCTAGCTTCAACAATTCTCGTTCTCTACACTTCTTCTTAGCTGCTTGGCCCGTAGTAGGCATTTGGTTTACCGCTTTGGGTATTAGCACCATGGCATTCAATTTGAACGGTTTCAACTTCAATCAATCCGTGGTTGATAGTCAAGGCCGTGTAATTAACACCTGGGCTGACATCATCAACCGTGCTAACTTAGGTATGGAAGTTATGCATGAACGTAATGCTCATAACTTCCCTCTAGACTTAGCTTCTATTGAAGCTCCTTCTGTAAACGGATAATACTTTCCTGGTCCTGCAGTATAATGAAATACCAAGCCTTCTCTTTTTCAAAGGCTTGGTATTTCACGAAACTGAGACGAAACTGAGTCCTATCGAACAGATAGAAAGAATTGTTATTGTCTGCCGTGACTCCACGCGATGGGCTCTCGATTCTGAATCCTTCAAAATATTTAGAATACTCTTCTACAACTGTAAGAAGCATCCAATTTTTTTTCTTCCAATTGACAAAATGGTTGTAATCCCGCGCTCATTGCAATGAATCGAAAACACATTCTTTATGAGATGGATCTACCATTCAAAAAATGGACCAATGAAACGTTTCTCAATTGAATGACCCTGTAGAATAGATTTTGTTCCCTTCTACGTTTCAAGAACAAGTAAGGGGAGGGGCGGACGTAGCCAAGTGGATCAAGGCAATGGATTGTGAATCCACCATGCGCG
>Dicranopteris_linearis
ATGACCGCAATTTTAGAAAGACGCGAAAGCGCAAGCTTATGGGGTCGTTTCTGCGATTGGATTACCAGCACTGAAAACCGTCTTTACATCGGATGGTTTGGTGTCTTGATGATCCCCACCCTACTAACCGCAACCTCTGTATTCATCATTGCTTTCATCGCAGCCCCTCCTGTAGATATTGACGGTATTCGTGAACCTGTTTCTGGTTCCTTACTATATGGGAACAACATTATCTCCGGTGCTATCATCCCTACTTCTGCAGCCATCGGTCTACACTTCTACCCAATTTGGGAAGCAGCTTCCGTTGATGAGTGGCTATACAATGGTGGTCCCTACGAACTGATCGTTCTTCACTTCCTACTTGGTGTGGCTTGCTACATGGGCCGTGAGTGGGAACTTAGTTTCCGTTTAGGTATGCGTCCCTGGATTGCTGTTGCGTACTCAGCCCCCGTTGCAGCCGCTACCGCTGTGTTCCTGATCTACCCAATCGGTCAAGGAAGTTTCTCCGACGGTATGCCTCTAGGAATTTCTGGTACTTTCAACTTCATGATTGTTTTCCAGGCTGAACATAACATCCTTATGCATCCCTTCCACATGTTGGGCGTAGCTGGCGTATTCGGCGGCTCTCTATTCAGTGCTATGCATGGTTCTTTGGTAACTTCTAGTCTGATCAGAGAAACTACTGAGAATGAGTCTGCTAATGCAGGTTACAAGTTCGGTCAAGAGGAAGAAACCTACAACATTGTAGCCGCTCATGGTTATTTTGGACGTTTGATCTTCCAATACGCTAGCTTCAACAACTCTCGTTCTCTACACTTTTTTCTGGCTGCTTGGCCTGTAGTAGGCATCTGGTTCACCGCCTTGGGTATCAGCACCATGGCATTCAACCTGAATGGTTTCAACTTCAACCAATCCGTCGTTGATAGCCAGGGTCGTGTCATAAACACCTGGGCCGACATCATCAACCGCGCTAACCTGGGTATGGAAGTTATGCATGAACGTAATGCTCACAATTTCCCCCTAGATTTAGCTTCTGTTGAGGCTCCTTCTGTAAACGGATAATAACCGTCTGGTCACGCAGTATATTTCAATAAATACCAAACCTTTCACTTTCTTTTTCTAAGAATTATAAGAAGGGTTTGGTATTTCCCTTCCCACAGGTTTGATATATAGAAACGGGAGTAATCTCTCATCGTAATTTGGTCATTTTCACTTCCCAATAGGGAAGTTAGTTTTTTTAGTAATCTTTGGTAAACTCCTCCATAACTATCTGATTCGGATATATTCCTATTCCAATTAACAGAATGTGTGTCACCTCGAACACATCCCGATAGACCCGTAATATATTTGATCTATTCCTGTTTTGAGATATAAACACAATGTGTATTTATTGCATCGATTGAATGACCCCAATCTTAATAGCCCAGTACATCTATCTGTTTCTTCGCCAAATTGGGGAGCAAAATGGGTGGGGGTGGGTGGCGGACGTAGCCAAGCGGATCAAGGCAATGGATTGTGAATCCACCATGCGCG
>Diplopterygium_chinensis
ATGACCGCAATTTTAGAAAGACGCGAAAGCGCAAGCTTATGGGGTCGTTTCTGCGATTGGATTACCAGCACTGAAAACCGTCTTTACATAGGATGGTTTGGTGTCTTGATGATTCCCACCCTACTAACCGCAACCTCTGTATTCATCATTGCCTTCATCGCAGCTCCTCCAGTAGATATTGATGGTATCCGCGAACCCGTTTCTGGTTCTTTGCTTTACGGAAACAACATTATCTCCGGTGCTATCATCCCTACTTCTGCAGCTATTGGGTCACATTTCTACCCAATCTGGGAAGCAGCTTCCGTCGATGAATGGCTATACAATGGTGGTCCTTACGAACTTATCGTTCTTCACTTCCTACTTGGTGTAGCTTGCTACATGGGTCGCGAATGGGAACTTAGCTTCCGTCTAGGTATGCGTCCTTGGATCGCTGTTGCATACTCAGCTCCTGTCGCAGCTGCTGCCGCCGTCTTCTTGATCTACCCAATTGGTCAAGGAAGTTTCTCCGACGGTATGCCTCTAGGCATTTCTGGTACTTTCAACTTCATGATCGTCTTCCAGGCTGAGCATAACATCCTTATGCATCCCTTCCACATGTTGGGTGTAGCTGGCGTATTCGGCGGCTCTCTATTCAGTGCTATGCATGGTTCTTTGGTAACTTCTAGTTTGATCAGAGAAACAACTGAGAATGAGTCTGCTAACGCAGGTTACAAGTTCGGTCAAGAGGAAGAAACCTACAATATCGTAGCCGCTCACGGTTATTTTGGACGTTTGATCTTCCAATATGCTAGCTTCAACAACTCTCGTTCTCTGCACTTTTTCTTGGCTGCTTGGCCTGTAGTAGGCATCTGGTTCACCGCCTTAGGTATCAGCACCATGGCATTCAACCTGAATGGTTTCAACTTCAACCAATCCGTGGTTGACAGCCAAGGTCGTGTCATAAACACCTGGGCTGACATCATCAACCGCGCTAACCTGGGTATGGAAGTTATGCATGAACGTAATGCTCACAATTTCCCCTTAGATTTAGCTTCTGTTGAGGCTCCTTCTGTAAACGGATAATAGCCGTCTGGTCCCGCAGTTTCAATAAATACCAAATCCTTTATTTTCTTTTAGGATTTGGTATTTACCATAAGTTTGATATAAATAGACGGAAGTAACATCTCATCGTAATTCGGTCATTTTCACTTACCAGTAGTGAATTCTGCTTAGTAACATTTAGTAACCTCCTCCGTAACTATATGAATAGGAGATATTCCCATTTAAATTAACAGAATGTGTGTAGCTTCAAAAGCATCGTGATAGATCGATAATATATTGCTCATTCTATAGATCTATCTATTCCTGGTTCGCGAGACATAAACAAACTGTGTATGTATGTATTGCACCGCTTGAATGACCCCAATCTTAACCTTAACAGCTCCATATACCTAGTTTTTTTTTTTACCAACTTTCACTTCGGGGAGCTAAATAGGTGGGGTGGGGGGGCGGACGTAGCCAAGTGGATCAAGGCAATGGATTGTGAATCCACCATGCGCG
>Dipteris_chinensis
ATGACCGCAACTTTAGAAAGACGCGAAAGCGCAAGCCTATGGGGTCGCTTCTGCGACTGGATCACCAGCACTGAAAACCGTCTTTACATCGGATGGTTCGGTGTCTTAATGATTCCCACCTTATTAACCGCAACCTCTGTATTCATCATTGCTTTCATCGCAGCTCCCCCTGTAGATATCGATGGTATTCGTGAGCCTGTCTCCGGTTCTTTGCTATACGGAAACAACATTATCTCCGGTGCTATCATTCCTACTTCTGCAGCTATCGGTTTACACTTCTACCCAATCTGGGAAGCAGCTTCCGTTGATGAATGGCTATACAATGGTGGTCCTTACGAACTGATCGTTCTTCACTTCCTACTTGGTGTAGCTTGCTACATGGGTCGTGAGTGGGAACTTAGTTTCCGTTTAGGCATGCGTCCTTGGATTGCTGTTGCGTACTCAGCTCCCGTTGCAGCTGCTGCCGCTGTGTTCCTGATCTACCCAATCGGTCAAGGAAGTTTCTCTGACGGTATGCCCCTAGGAATTTCTGGTACTTTCAACTTCATGATCGTATTCCAGGCTGAGCACAACATCCTTATGCATCCCTTCCACATGTTGGGTGTGGCTGGCGTATTCGGCGGCTCTCTATTCAGTGCTATGCATGGTTCTTTGGTAACTTCTAGTTTGATCAGAGAAACTACTGAGAATGAGTCTGCTAATGCAGGTTACAAGTTCGGTCAAGAGGAAGAGACCTACAACATCGTAGCTGCTCACGGTTATTTTGGCCGTTTGATCTTCCAATATGCCAGCTTTAACAATTCTCGCTCTCTGCACTTCTTCTTAGCCGCTTGGCCCGTAGTAGGCATCTGGTTTACTGCCTTGGGTATCAGCACCATGGCATTCAACTTGAATGGTTTTAACTTCAACCAATCCGTGGTTGATAGCCAAGGTCGTGTTATTAACACCTGGGCTGACATCATCAACCGTGCTAACCTAGGTATGGAAGTTATGCATGAACGTAATGCTCATAATTTCCCTCTAGACTTAGCTTCTGTTGAAGCTCCTTCTGTAAACGGATAATACCTGTCTGGTCGTGCAGCATCACTAAATACCAAACCTCGCATAAGGTTTGGTATTTAATGGAGATTCGTCCGATGGAATGAATAGAAATAATAGTAATATCTCGCCATAATCTTACAATTATCAGTTTCCAATCTTGGATTCTGGGGAATCTTTGAAACACCCTTCTAGGATTACAGAGAATGGGAATCGAAGATATTCTCATTCTGATTAGCGGAACGCTTGTAGTCCCGTACCCACTGGAATAGATTGAGAATACATTTTTCACCTAACAGATTTTTTCTTGTATTAATATATAGACGAATAATACGTACGCGCATCGAATGAATGACCCTAGTAGATCTTGTTCTCTCCCAGTTCAGAAAGCTGAATAGGGAAAGTAGGGGGCGGACGTAGCCAAGTGGATCAAGGCAATGGATTGTGAATCCACCATGCGCG
>Vandenboschia_radicans
ATGACCGCAATTTTAGAAAGACGCGAAAGCGCAAGCTTATGGGGTCGTTTCTGCGATTGGATTACCAGCACTGAAAACCGTCTTTACATCGGTTGGTTTGGTGTTTTGATGATTCCCACCTTATTAACGGCAACCTCTGTATTTATCATTGCCTTCGTCGCAGCTCCTCCCGTAGATATTGATGGTATTCGTGAACCTGTTTCTGGTTCTATGCTATACGGTAACAATATTATTTCCGGTGCTATTATTCCTACTTCTGCTGCTATTGGGTCCACTTTCTATCCTATTTGGGAAGCAGCTTCTGTTGATGAATGGCTTTACAATGGTGGTCCTTACGAACTTATTGTTCTTCACTTTTTACTTGGTGTAGCTTGCTACATGGGTCGTGAGTGGGAACTTAGTTTCCGTTTAGGTATGCGTCCTTGGATTGCTGTTGCGTACTCGGCTCCTGTTGCAGCTGCTGCCGCCGTCTTCTTGATCTACCCAATTGGTCAAGGAAGTTTCTCTGACGGTATGCCTCTAGGCATTTCTGGTACTTTCAACTTCATGATCGTCTTCCAGGCTGAGCACAATATCCTTATGCATCCCTTCCACATGTTGGGTGTAGCTGGCGTATTCGGCGGCTCTCTATTCAGTGCTATGCATGGTTCTTTGGTAACTTCTAGTTTGATCAGAGAAACAACTGAGAATGAGTCTGCTAATGCAGGTTACAAGTTCGGTCAAGAAGAAGAAACCTACAACATCGTAGCTGCTCACGGCTATTTCGGCCGTTTGATCTTCCAATATGCTAGCTTCAACAATTCTCGTTCTCTACACTTCTTTTTAGCTGCTTGGCCCGTAGTAGGTATCTGGTTCACCGCTTTAGGCATTAGCACCATGGCATTCAACTTGAATGGTTTCAACTTCAACCAATCCGTGGTTGACAGCCAAGGTCGTGTTATAAACACCTGGGCTGACATCATCAACCGTGCTAACCTAGGTATGGAAGTTATGCATGAACGTAATGCTCATAACTTCCCTCTAGATCTAGCTTCTGTTGAAGCTCCTTCTGTAAACGGATAATATCTATTTGGTTCTGCGGTGTAATCAAGTACCAACCCTTGAAGGGTTGGTACTTGGTGCGGATTCCATTCTAGTAGATAAATGAGAATAATACGAGCATTCTTTATGTATACTCTATTACGAGTATACAATTCTGTGTCTTCAATGATGGAATCTCAAGGATACAAAAAGAAGTCTTTAGATAGAGAAATAAAGATGTTATAATTGCATTACTGGTCACTGATGAGGATCCAATAATGTTTTTTCTATATTATATTGAAGCATAACATAATGTTTACCAATTATTGAAAAACATTTAAAAGCTTTGGTTATCTAGAATACAATATCGCGAATCTATCCACAATCAGATAGATATTTTATTCTAATATTTATTATCTTTATCAATCAAATAATTCTCTGTTATCTTCTCTATCTGGGTTGTTTAAGAGAGGGCGGACGTAGCCAAGTGGATTAAGGCAATGGATTGTGAATCCACCATGCGCG
>Osmunda_vachellii
ATGACCGCAATTTTAGAAAGACGCGAAAGCGCAAGCTTATGGGGTCGTTTCTGCGATTGGATTACCAGCACTGAAAACCGTCTTTACATCGGTTGGTTTGGTGTTTTGATGATCCCTACCCTGTTAACGGCAACCTCTGTATTTATCATTGCTTTCGTCGCAGCTCCTCCTGTAGATATTGATGGTATTCGTGAACCTGTTTCTGGTTCGTTTGTTTACGGTAACAATATTATTTCTGGTGCTATTATTCCTACTTCTGCTGCTATTGGTCTTCACTTTTATCCTATTTGGGAAGCAGCTTCTGTTGATGAATGGCTTTACAATGGTGGTCCTTACGAATTAATTGTTCTTCACTTTTTACTTGGTGTAGCTTGCTACATGGGTCGTGAGTGGGAACTTAGTTTCCGTTTAGGTATGCGTCCTTGGATTGCTGTTGCGTACTCAGCTCCTGTCGCAGCTGCTGCCGCCGTTTTCTTGATCTATCCTATTGGTCAAGGAAGTTTCTCTGACGGTATGCCTCTAGGTATTTCTGGTACTTTCAACTTCATGATCGTCTTCCAGGCTGAGCACAATATTCTTATGCATCCTTTCCACATGTTGGGTGTAGCTGGCGTATTCGGCGGCTCTCTATTCAGTGCTATGCATGGTTCTTTGGTAACTTCTAGTTTGATCAGAGAGACTACTGAGAATGAGTCTGCTAATGCGGGTTACAAGTTTGGTCAAGAGGAAGAAACTTACAACATCGTAGCTGCTCACGGTTATTTTGGTCGTTTGATCTTCCAATATGCTAGCTTTAACAATTCTCGTTCTCTGCACTTCTTTTTAGCTGCTTGGCCTGTAGTAGGTATTTGGTTCACTGCTTTAGGTATTAGCACTATGGCATTCAACTTGAATGGTTTTAACTTTAACCAATCCGTGGTTGACAGCCAAGGTCGTGTCATTAACACTTGGGCTGATATTATCAACCGTGCTAATTTAGGTATGGAAGTTATGCATGAACGTAATGCTCACAACTTTCCTCTAGACTTAGCTACTGTTGAAGCTCCTTCTGCGAACGCATAATATCCGTTAAGCTTTGCAGTACCCATCCATCAAATATTAGAATTCCTCGGAGGTTCGGTATTTGATGGATATTAATAGTATGTTATTCCCCCATAATTCTTCACGCATCGGTTCCCAATCCCCGGACTCGAGCTATTCTCCTCCGATAGATCTCGGGATATGCTTTCCTGATCGACAAAAATGAAAGTCATCCCCTCAGCATTTATTTTGAGGAGGTAAAAAAAAGGAAAGAAGAATCCATTCCTTATTTCCTTATTCCATAGGCGGATCCTGAAAATCATTAACTATTCATTTTTGTATAACATCGATTCTCATCATTTCGAAACCTGGAATACCTAGAAATAGAATTAGTGTCAGTAGAATCAATATTCCGGATTATTGGAACTAATTTGGGATCAAAAACCATCTCTCTTGTATCTTTCCGTGATGGATGAATAACAATCCGCTTTTCCACGGAGAATATCCTCAACAGTTATTATTCAGTATATACCAGATAATCTTTAGGGTACCTGGATATCTTTAAGGTTCCCAAATATAGAGAATCGATCCTTGCAGAAAAATCAGAGAGACCCAAATTATTTCTCTTATCATGTTCGGAGAGCTAGGAAGGGGCGGACGTAGCCAAGTGGATCAAGGCAATGGATTGTGAATCCACCATGCGCG
>Osmunda_angustifolia
ATGACCGCAACTCTAGAAAGACGCGAAAGCGCAAGCCTATGGGGTCGCTTCTGCGACTGGATCACCAGCACTGAAAACCGTCTTTACATCGGATGGTTCGGTGTTTTAATGATCCCTACCTTACTAACCGCAACCTCTGTATTCATCATTGCTTTCATTGCAGCTCCTCCTGTAGATATTGATGGTATTCGTGAACCTGTTTCTGGTTCTCTTTTATACGGAAACAACATTATTTCTGGTGCTATCATCCCTACTTCTGCAGCTATTGGGTTGCACTTCTATCCCATTTGGGAAGCAGCTTCTGTTGATGAATGGCTATACAATGGTGGTCCTTACGAATTAATCGTTCTTCACTTCCTACTTGGTGTAGCTTGCTACATGGGTCGTGAGTGGGAACTTAGTTTCCGTTTGGGTATGCGTCCTTGGATTGCTGTTGCTTAAGCAGCTCCCGTTGCAGCTGCTACCGCAGTTTTCTCGATTCATCCTATAGGTCAAGGAAGTTTCTCTGACGGTATGCCTCTAGGTATTTCTGGTACTTTCAACTTCATGATCGTTCTCCAAGCTGAGCACAACATCCTTATGCATCCTTTCCACATGTTGGGTGTAGCTGGCGTATTCGGCGGCTCTCTATTCAGTGCTATGCATGGTTCTTCGGTAACTTCCAGCTTGATCAGAGAAACTACTGAGAATGAATCTGCTAACGCGGGTTACAAGTTTGGTCAAGAGGAAGAAACTTACAACATCGTAGCTGCTCACGGTTATTCTGGTCGTTCGATCTTCCAATATGCTAGCTTTAACAACTCTCGTTCTCTACACTTCTTTCTAGCTGCTTGGCCTGTAGTAGGTATCTGGTTCACTGCTTTAGGTATCAGCACCATGGCATTCAACTTGAATGGTTTCAACTTTAACCAATCCGTGGTTGACAGCCAAGGTCGTGTAATTAACACTTGGGCTGATATTATCAACCGTGCTAATTTAGGTATGGAAGTTATGCATGAACGTAATGCTCACAACTTTCCTCTAGACTTAGCTACTGTTGAAGCTCCTTCTGCGAACGCATAATATCCGTTAAGCTTTGCAGTACCCATCCATCAAATATTAGAATTCCTCGGAGGTTCGGTATTTGATGGATATTAATAGTATGTTATTCCCCCATAATTCTTCACGCATCGGTTCCCAATCCCCGGACTCGAGCTATTCTCCTCCGATAGATCTCGGGATATGCTTTCCTGATCGACAAAAATGAAAGTCATCCCCTCAGCATTTATTTTGAGGAGGTAAAAAAAAGGAAAGAAGAATCCATTCCTTATTTCCTTATTCCATAGGCGGATCCTGAAAATCATTAACTATTCATTTTTGTATAACATCGATTCTCATCATTTCGAAACCTGGAATACCTAGAAATAGAATTAGTGTCAGTAGAATCAATATTCCGGATTATTGGAACTAATTTGGGATCAAAAACCATCTCTCTTGTATCTTTCCGTGATGGATGAATAACAATCCGCTTTTCCACGGAGAATATCCTCAACAGTTATTATTCAGTATATACCAGATAATCTTTAGGGTACCTGGATATCTTTAAGGTTCCCAAATATAGAGAATCGATCCTTGCAGAAAAATCAGAGAGACCCAAATTATTTCTCTTATCATGTTCGGAGAGCTAGGAAGGGGCGGACGTAGCCAAGTGGATCAAGGCAATGGATTGTGAATCCACCATGCGCG
>Helminthostachys_zeylanica
ATGACCGCAATTTTAGAAAGACGCGAAAGCGCAAGCTTATGGGGTCGTTTCTGCGATTGGATTACCAGCACTGAAAACCGTCTTTACATAGGTTGGTTTGGTGTTTTGATGATCCCTACCCTATTAACGGCAACCTCTGTATTTATCATTGCCTTCATCGCAGCTCCTCCAGTAGATATTGATGGTATTCGTGAACCTGTTTCTGGTTCGCTTATTTACGGAAACAATATTATTTCCGGTGCTATTATTCCTACTTCTGCTGCTATTGGTCTTCACTTTTATCCTATTTGGGAAGCAGCTTCTGTTGATGAATGGCTATACAATGGTGGTCCTTACGAATTAATTGTTCTTCACTTTTTACTTGGTGTAGCTTGCTACATGGGTCGTGAGTGGGAACTTAGCTTCCGTCTAGGTATGCGTCCTTGGATTGCTGTTGCATATTCAGCTCCCGTCGCAGCTGCTGCCGCTGTCTTCTTGATCTATCCCATCGGTCAAGGAAGTTTCTCTGACGGTATGCCATTAGGAATCTCTGGGACTTTCAATTTCATGATTGTCTTCCAGGCTGAGCACAACATCCTTATGCATCCTTTCCATATGCTGGGTGTAGCTGGCGTATTCGGCGGCTCCCTATTCAGTGCCATGCATGGTTCCCTGGTTACTTCCAGTTTGATTCGTGAGACTACCGAGAACGAGTCTGCTAACGCAGGTTACAAGTTTGGCCAGGAAGAGGAGACCTACAATATTGTAGCTGCTCACGGTTATTTCGGCCGATTAATCTTCCAATACGCTAGCTTTAACAACTCTCGCTCCCTACACTTTTTCCTAGCTGCTTGGCCCGTAGCGGGTATCTGGTTCACTGCTTTAGGTATCAGCACCATGGCTTTCAACCTAAACGGTTTCAACTTCAACCAATCCGTAGTCGACAGTCAAGGTCGTGTGATCAACACTTGGGCTGACATTATCAACCGTGCTAACCTGGGTATGGAAGTTATGCATGAACGTAATGCTCACAACTTCCCCCTAGACTTAGCTTCTGTTGAAGCTCCTTCTGTGAACGGGTAATAACCCTACGGACTCATAGTAGTATTTATCAAACACCAAACCTGTCCTAAGGTTTGGTGTTTGGCGACAGAAATATATCCTGATTCTTCGTTAATCGCTTCCTACTAATCTGCAAAGAGAAAACATTGGGATGTTCTTATCAAGAAGAAATCAATATCTTTGTCCATATCTATATGAAAAGGGTATAGTGTGAATGTCTGAATAGTTCCTATCCCTTAATCCAATCATTGATTATCCCTTCTTCGCATCCTATGCATCCCTTGCCCTTTCCGATCTATTTCCTTCACACAAAGGAATTCATTGGATTTCATAGTTAAGAGATGATACTCCCAATCTCTGGTACAAGATGAATATACAGTTAGTATATTCCCATGCCCTCGATAGGGCTGGAGCATTCTAAACCATGTATTGAAATGACAGAAGGAATTGGGGAATGTTCCCTCGGATGGGGGGAGGTAAAATACCATATTCCCCTGGTTGTGTTAAACTCAATACCATATTTGGGGCGGACGTAGCCAAGTGGATCAAGGCAGTGGATTGTGAATCCACCATGCGCG
>Ophioglossum_vulgatum
ATGACCGCAATTTTAGAAAGACGCGAAAGCGCAAGCTTATGGGGTCGTTTCTGCGATTGGATTACCAGCACTGAAAACCGTCTTTACATAGGATGGTTTGGTGTCTTAATGATTCCTACCCTACTAACCGCAACCTCTGTATTCATCATTGCCTTCATCGCAGCTCCTCCAGTAGATATTGATGGTATTCGCGAACCCGTTTCTGGTTCTTTGCTTTACGGAAACAACATTATCTCCGGTGCTATCATCCCTACTTCTGCAGCTATTGGGCTTCACTTCTACCCAATCTGGGAAGCAGCTTCCGTCGATGAATGGCTATACAATGGTGGTCCTTACGAACTTATCGTCCTTCACTTCCTACTTGGTGTAGCTTGCTACATGGGTCGCGAATGGGAACTGAGCTTCCGTTTAGGTATGCGTCCTTGGATCGCTGTTGCATACTCAGCTCCTGTCGCAGCTGCTGCCGCCGTCTTCTTGATCTACCCGATTGGTCAAGGAAGTTTCTCTGACGGTATGCCTCTAGGCATTTCTGGTACTTTCAACTTCATGATCGTCTTCCAGGCTGAGCACAATATCCTTATGCATCCCTTCCACATGTTGGGTGTAGCTGGCGTATTCGGCGGCTCTCTATTCAGTGCTATGCATGGTTCTTTGGTAACTTCTAGTTTGATCAGAGAAACAACTGAGAATGAGTCTGCTAATGCAGGTTATAAGTTCGGTCAAGAAGAAGAAACCTACAACATCGTAGCTGCTCACGGCTATTTCGGTCGTTTGATCTTCCAATATGCTAGCTTCAACAATTCTCGTTCTCTACACTTCTTTTTAGCTGCTTGGCCCGTAGTAGGTATCTGGTTCACCGCTTTAGGCATTAGCACTATGGCATTCAACTTGAATGGTTTCAACTTCAACCAATCCGTGGTTGACAGCCAAGGTCGTGTTATAAACACCTGGGCTGACATCATCAATCGCGCTAACCTAGGTATGGAAGTTATGCATGAACGTAATGCTCACAACTTTCCCTTAGACCTAGCTTCTGTTGAAGCTCCTTCTGTGAATGGATAATTAACCTACAGACCAATTGTGGAATTTCTCAAATACCAAAACTCTCTAAAGGGTTTGGTATTTGAGAACAAGAATTTATTACGAATCTTTATTATTTACTTCTTACAAATCTGCAGATAGTAATTATTAAGTTTATGCTGGGTAGTGAATTCGTGTACGTGTTCGTGCTTCCATACACAAGAGTTAATCGATGCAATTGTCTGAGTAGTTCTGACCTCCCACTGGATAAAGGACTCCCTTTATTCAATGTGTTTGGAACGGATTAAACAATGTTGGGGCGGACGTAGCCAAGTGGATCAAGGCAATGGATTGTGAATCCACCATGCGCG
>Botrychium_virginianum
ATGACCGCAATTTTAGAAAGACGCGAAAGCGCAAGCTTATGGGGTCGCTTCTGCGACTGGATCACCAGCACCGAAAACCGTCTCTACATTGGATGGTTTGGAGTTTTGATGATACCTACCCTATTAACCGCAACCTCTGTATTCATCATTGCTTTCATCGCAGCTCCTCCTGTAGACATTGATGGTATTCGTGAGCCTGTTTCTGGTTCCCTCCCTTACGGGAATAACATCATCTCCGGTGCTATAATCCCTACCTCTGCAGCTATCGGTTTGCACTTCTACCCTATCTGGGAAGCAGCTTCCGTGGATGAATGGCTATATAACGGTGGTCCCTACGAACTAATCGTTCTTCACTTCCTACTTGGTGTAGCTTGCTACATGGGTCGTGAGTGGGAACTTAGCTTCCGTTTGGGTATGCGTCCTTGGATTGCTGTTGCATATTCGGCTCCTGTTGCAGCTGCTACTGCTGTTTTCTTGATTTATCCTATCGGTCAAGGAAGCTTCTCTGACGGTATGCCATTAGGAATCTCTGGGACTTTCAATTTCATGATTGTTTTCCAGGCTGAGCACAACATCCTTATGCATCCCTTCCACATGTTGGGTGTAGCTGGCGTATTCGGCGGCTCTCTATTCAGTGCTATGCATGGTTCACTGGTTACTTCCAGTCTGATTCGTGAAACTACCGAGAATGAGTCTGCTAACGCAGGTTACAAGTTTGGTCAGGAAGAGGAGACCTACAACATTGTAGCTGCCCACGGTTACTTTGGTCGATTAATCTTCCAATATGCTAGCTTTAACAACTCTCGTTCTCTACACTTCTTCTTAGCTGCTTGGCCTGTAGTGGGTATCTGGTTCACTGCTTTAGGTATCAGCACCATGGCATTCAACCTAAACGGTTTCAACTTCAACCAATCCGTAGTTGACAGCCAAGGTCGTGTGATCAACACTTGGGCTGACATTATCAATCGCGCTAACCTAGGTATGGAAGTTATGCATGAACGTAATGCTCACAACTTCCCCTTAGACTTAGCTTCTGTTGAAGCTCCTTCTGCAAACGGGTAATAACTCTATAGGCTCATAGTAGTATTTATCAAATACCAAACCTTGATAAAGGTTTGGTATTTGATAACGCAAATACCTCCTAATTATTCATCAACTACTCCTTACGAATCTGCGAGAGGGAAACATTGAGATGTTCCGATCGGTAATGAATCATTGTCTTTGTCCATATATACGGAGGGAATGATCCGTATGTATGAACAGTTCTTACTTCCCCGCCCAATAATTGATTCCTCTTCCTTTGCGCCTCATACACTTTCTGCCCCTTCTGATTCGTCCTCCCTATACAAAATTATCCATCTAGTTTGAAAGTTGAGGGATGATACCTTCAATTTCTGGTGCAGGAGAAATATACGGTTAACATATCCCCATATTTTCTACGGAATCGGAATATCTTTAATTACGCATTGAAATGGCAGGAGAGGGATGGTAAATGTTTCCCGGATGTGGGGGGGGATCAAATACCGTAAATACTCCCTCAGTCGCGTCAAATTCAATCCGATTTTGCGGGCGGACGTAGCCAAGTGGATCAAGGCAATGGATTGTGAATCCACCATGCGCG
